# Supplementary material for: Registered reports: an early example and analysis
Source: PeerJ. 2019 Jan 16;7:e6232. doi: 10.7717/peerj.6232 (PMC6339469; doi:10.7717/peerj.6232)
Supplement: Supplemental Information 1 [file peerj-07-6232-s001.xlsx]

## Sheet: DataDictionary
Variable Name	Data File	Description	Analysis Use	DataType	Category1	Category2
ExperimentID	Both	Experiment Identifier	GLMM	Nominal
MsID	Both	Ms Identifier		Nominal
N_NumberHypotheses	Both	Number of hypothese tested	GLMM	Scale
H_SignificantHypothesesH	Both	Number of hypotheses significant	GLMM	Scale
Freq	CrossTabs Only	Frequency of Registration & Sigificance Category	CrossTabs	Scale
Significance	CrossTabs Only	If significant or not	CrossTabs	Nominal	NS	p < .05#
RegistrationStatus	Both	Wheither registered or not	CrossTabs, GLMM	Nominal	non-RR	RR
Topic	Both	Type of parapsychology	CrossTabs	Nominal	esp	pk
TimeJournalIssue	Both	Journal issue, denoting time	GLMM	Scale

## Sheet: Data_CrossTabs
ExperimentID	MsID	N_NumberHypotheses	Freq	Significance	RegistrationStatus	Topic	TimeJournalIssue	H_SignificantHypothesesH
1	1	3	2	ns	nonRR	pk	16	1
2	1	3	3	ns	nonRR	pk	16	0
3	2	4	3	ns	RR	esp	3	1
4	3	5	5	ns	RR	esp	5	0
5	4	3	3	ns	nonRR	esp	21	0
6	5	41	34	ns	nonRR	esp	13	7
7	6	28	21	ns	nonRR	pk	22	7
8	7	1	1	ns	nonRR	pk	7	0
9	7	1	0	ns	nonRR	pk	7	1
10	7	1	1	ns	nonRR	pk	7	0
11	7	1	1	ns	nonRR	pk	7	0
12	7	1	0	ns	nonRR	pk	7	1
13	7	1	0	ns	nonRR	pk	7	1
14	8	2	1	ns	nonRR	esp	22	1
15	8	2	2	ns	nonRR	esp	22	0
16	9	5	5	ns	RR	esp	17	0
17	9	2	2	ns	RR	esp	17	0
18	10	3	3	ns	RR	esp	16	0
19	11	3	1	ns	nonRR	pk	18	2
20	11	3	3	ns	nonRR	pk	18	0
21	12	5	2	ns	nonRR	pk	22	3
22	13	3	3	ns	RR	esp	21	0
23	14	1	1	ns	nonRR	esp	22	0
24	15	3	3	ns	RR	pk	5	0
25	16	5	3	ns	nonRR	esp	5	2
26	17	2	2	ns	RR	esp	17	0
27	18	1	0	ns	nonRR	pk	6	1
28	18	1	0	ns	nonRR	pk	6	1
29	18	1	0	ns	nonRR	pk	6	1
30	18	1	1	ns	nonRR	pk	6	0
31	18	1	1	ns	nonRR	pk	6	0
32	18	1	1	ns	nonRR	pk	6	0
33	18	1	1	ns	nonRR	pk	6	0
34	18	1	0	ns	nonRR	pk	6	1
35	18	1	0	ns	nonRR	pk	6	1
36	18	1	0	ns	nonRR	pk	6	1
37	18	1	1	ns	nonRR	pk	6	0
38	18	1	1	ns	nonRR	pk	6	0
39	19	17	15	ns	nonRR	pk	14	2
40	19	16	16	ns	nonRR	pk	14	0
41	20	1	1	ns	nonRR	pk	5	0
42	20	1	1	ns	nonRR	pk	5	0
43	20	1	1	ns	nonRR	pk	5	0
44	20	1	1	ns	nonRR	pk	5	0
45	21	8	0	ns	nonRR	esp	11	8
46	22	6	4	ns	RR	pk	11	2
47	22	12	10	ns	RR	pk	11	2
48	23	4	2	ns	nonRR	pk	19	2
49	24	2	2	ns	nonRR	esp	20	0
50	25	4	2	ns	nonRR	pk	4	2
51	26	11	11	ns	nonRR	pk	22	0
52	27	19	18	ns	RR	esp	3	1
53	28	6	6	ns	RR	esp	4	0
54	29	2	1	ns	nonRR	esp	11	1
55	30	2	2	ns	RR	pk	3	0
56	31	3	3	ns	RR	esp	20	0
57	32	6	6	ns	RR	pk	9	0
58	32	3	3	ns	RR	pk	9	0
59	34	3	3	ns	nonRR	esp	7	0
60	35	1	0	ns	nonRR	esp	10	1
61	36	5	4	ns	nonRR	esp	21	1
62	37	3	1	ns	nonRR	esp	18	2
63	38	10	10	ns	RR	esp	10	0
64	39	1	1	ns	RR	pk	14	0
65	42	3	3	ns	nonRR	esp	5	0
66	44	1	0	ns	nonRR	esp	14	1
67	44	2	1	ns	nonRR	esp	14	1
68	44	1	1	ns	nonRR	esp	14	0
69	44	1	0	ns	nonRR	esp	14	1
70	45	1	1	ns	RR	esp	6	0
71	46	3	3	ns	RR	pk	4	0
72	47	1	0	ns	RR	esp	3	1
73	48	2	2	ns	RR	pk	9	0
74	49	3	3	ns	RR	esp	5	0
75	50	3	3	ns	nonRR	esp	7	0
76	51	5	4	ns	RR	pk	8	1
77	52	2	0	ns	nonRR	esp	15	2
78	53	3	2	ns	RR	pk	23	1
79	54	2	2	ns	RR	esp	13	0
80	55	8	7	ns	RR	pk	1	1
81	55	4	3	ns	RR	pk	1	1
82	56	4	4	ns	RR	pk	1	0
83	57	2	1	ns	nonRR	esp	1	1
84	58	2	2	ns	nonRR	esp	1	0
85	59	3	1	ns	nonRR	esp	1	2
86	60	4	4	ns	nonRR	esp	1	0
87	61	2	0	ns	nonRR	pk	2	2
88	62	1	0	ns	nonRR	esp	2	1
89	62	5	2	ns	nonRR	esp	2	3
90	63	1	1	ns	nonRR	esp	2	0
91	64	2	1	ns	nonRR	pk	2	1
1	1	3	1	p<.05	nonRR	pk	16	1
2	1	3	0	p<.05	nonRR	pk	16	0
3	2	4	1	p<.05	RR	esp	3	1
4	3	5	0	p<.05	RR	esp	5	0
5	4	3	0	p<.05	nonRR	esp	21	0
6	5	41	7	p<.05	nonRR	esp	13	7
7	6	28	7	p<.05	nonRR	pk	22	7
8	7	1	0	p<.05	nonRR	pk	7	0
9	7	1	1	p<.05	nonRR	pk	7	1
10	7	1	0	p<.05	nonRR	pk	7	0
11	7	1	0	p<.05	nonRR	pk	7	0
12	7	1	1	p<.05	nonRR	pk	7	1
13	7	1	1	p<.05	nonRR	pk	7	1
14	8	2	1	p<.05	nonRR	esp	22	1
15	8	2	0	p<.05	nonRR	esp	22	0
16	9	5	0	p<.05	RR	esp	17	0
17	9	2	0	p<.05	RR	esp	17	0
18	10	3	0	p<.05	RR	esp	16	0
19	11	3	2	p<.05	nonRR	pk	18	2
20	11	3	0	p<.05	nonRR	pk	18	0
21	12	5	3	p<.05	nonRR	pk	22	3
22	13	3	0	p<.05	RR	esp	21	0
23	14	1	0	p<.05	nonRR	esp	22	0
24	15	3	0	p<.05	RR	pk	5	0
25	16	5	2	p<.05	nonRR	esp	5	2
26	17	2	0	p<.05	RR	esp	17	0
27	18	1	1	p<.05	nonRR	pk	6	1
28	18	1	1	p<.05	nonRR	pk	6	1
29	18	1	1	p<.05	nonRR	pk	6	1
30	18	1	0	p<.05	nonRR	pk	6	0
31	18	1	0	p<.05	nonRR	pk	6	0
32	18	1	0	p<.05	nonRR	pk	6	0
33	18	1	0	p<.05	nonRR	pk	6	0
34	18	1	1	p<.05	nonRR	pk	6	1
35	18	1	1	p<.05	nonRR	pk	6	1
36	18	1	1	p<.05	nonRR	pk	6	1
37	18	1	0	p<.05	nonRR	pk	6	0
38	18	1	0	p<.05	nonRR	pk	6	0
39	19	17	2	p<.05	nonRR	pk	14	2
40	19	16	0	p<.05	nonRR	pk	14	0
41	20	1	0	p<.05	nonRR	pk	5	0
42	20	1	0	p<.05	nonRR	pk	5	0
43	20	1	0	p<.05	nonRR	pk	5	0
44	20	1	0	p<.05	nonRR	pk	5	0
45	21	8	8	p<.05	nonRR	esp	11	8
46	22	6	2	p<.05	RR	pk	11	2
47	22	12	2	p<.05	RR	pk	11	2
48	23	4	2	p<.05	nonRR	pk	19	2
49	24	2	0	p<.05	nonRR	esp	20	0
50	25	4	2	p<.05	nonRR	pk	4	2
51	26	11	0	p<.05	nonRR	pk	22	0
52	27	19	1	p<.05	RR	esp	3	1
53	28	6	0	p<.05	RR	esp	4	0
54	29	2	1	p<.05	nonRR	esp	11	1
55	30	2	0	p<.05	RR	pk	3	0
56	31	3	0	p<.05	RR	esp	20	0
57	32	6	0	p<.05	RR	pk	9	0
58	32	3	0	p<.05	RR	pk	9	0
59	34	3	0	p<.05	nonRR	esp	7	0
60	35	1	1	p<.05	nonRR	esp	10	1
61	36	5	1	p<.05	nonRR	esp	21	1
62	37	3	2	p<.05	nonRR	esp	18	2
63	38	10	0	p<.05	RR	esp	10	0
64	39	1	0	p<.05	RR	pk	14	0
65	42	3	0	p<.05	nonRR	esp	5	0
66	44	1	1	p<.05	nonRR	esp	14	1
67	44	2	1	p<.05	nonRR	esp	14	1
68	44	1	0	p<.05	nonRR	esp	14	0
69	44	1	1	p<.05	nonRR	esp	14	1
70	45	1	0	p<.05	RR	esp	6	0
71	46	3	0	p<.05	RR	pk	4	0
72	47	1	1	p<.05	RR	esp	3	1
73	48	2	0	p<.05	RR	pk	9	0
74	49	3	0	p<.05	RR	esp	5	0
75	50	3	0	p<.05	nonRR	esp	7	0
76	51	5	1	p<.05	RR	pk	8	1
77	52	2	2	p<.05	nonRR	esp	15	2
78	53	3	1	p<.05	RR	pk	23	1
79	54	2	0	p<.05	RR	esp	13	0
80	55	8	1	p<.05	RR	pk	1	1
81	55	4	1	p<.05	RR	pk	1	1
82	56	4	0	p<.05	RR	pk	1	0
83	57	2	1	p<.05	nonRR	esp	1	1
84	58	2	0	p<.05	nonRR	esp	1	0
85	59	3	2	p<.05	nonRR	esp	1	2
86	60	4	0	p<.05	nonRR	esp	1	0
87	61	2	2	p<.05	nonRR	pk	2	2
88	62	1	1	p<.05	nonRR	esp	2	1
89	62	5	3	p<.05	nonRR	esp	2	3
90	63	1	0	p<.05	nonRR	esp	2	0
91	64	2	1	p<.05	nonRR	pk	2	1

## Sheet: Data_GLMM
ExperimentID	MsID	N_NumberHypotheses	H_SignificantHypotheses	RegistrationStatus	Topic	Time
1	1	3	1	no-prereg	pk	16
2	1	3	0	no-prereg	pk	16
3	2	4	1	prereg	esp	3
4	3	5	0	prereg	esp	5
5	4	3	0	no-prereg	esp	21
6	5	41	7	no-prereg	esp	13
7	6	28	7	no-prereg	pk	22
8	7	1	0	no-prereg	pk	7
9	7	1	1	no-prereg	pk	7
10	7	1	0	no-prereg	pk	7
11	7	1	0	no-prereg	pk	7
12	7	1	1	no-prereg	pk	7
13	7	1	1	no-prereg	pk	7
14	8	2	1	no-prereg	esp	22
15	8	2	0	no-prereg	esp	22
16	9	5	0	prereg	esp	17
17	9	2	0	prereg	esp	17
18	10	3	0	prereg	esp	16										z
19	11	3	2	no-prereg	pk	18
20	11	3	0	no-prereg	pk	18
21	12	5	3	no-prereg	pk	22
22	13	3	0	prereg	esp	21
23	14	1	0	no-prereg	esp	22
24	15	3	0	prereg	pk	5
25	16	5	2	no-prereg	esp	5
26	17	2	0	prereg	esp	17
27	18	1	1	no-prereg	pk	6
28	18	1	1	no-prereg	pk	6
29	18	1	1	no-prereg	pk	6
30	18	1	0	no-prereg	pk	6
31	18	1	0	no-prereg	pk	6
32	18	1	0	no-prereg	pk	6
33	18	1	0	no-prereg	pk	6
34	18	1	1	no-prereg	pk	6
35	18	1	1	no-prereg	pk	6
36	18	1	1	no-prereg	pk	6
37	18	1	0	no-prereg	pk	6
38	18	1	0	no-prereg	pk	6
39	19	17	2	no-prereg	pk	14
40	19	16	0	no-prereg	pk	14
41	20	1	0	no-prereg	pk	5
42	20	1	0	no-prereg	pk	5
43	20	1	0	no-prereg	pk	5
44	20	1	0	no-prereg	pk	5
45	21	8	8	no-prereg	esp	11
46	22	6	2	prereg	pk	11
47	22	12	2	prereg	pk	11
48	23	4	2	no-prereg	pk	19
49	24	2	0	no-prereg	esp	20
50	25	4	2	no-prereg	pk	4
51	26	11	0	no-prereg	pk	22
52	27	19	1	prereg	esp	3
53	28	6	0	prereg	esp	4
54	29	2	1	no-prereg	esp	11
55	30	2	0	prereg	pk	3
56	31	3	0	prereg	esp	20
57	32	6	0	prereg	pk	9
58	32	3	0	prereg	pk	9
59	34	3	0	no-prereg	esp	7
60	35	1	1	no-prereg	esp	10
61	36	5	1	no-prereg	esp	21
62	37	3	2	no-prereg	esp	18
63	38	10	0	prereg	esp	10
64	39	1	0	prereg	pk	14
65	42	3	0	no-prereg	esp	5
66	44	1	1	no-prereg	esp	14
67	44	2	1	no-prereg	esp	14
68	44	1	0	no-prereg	esp	14
69	44	1	1	no-prereg	esp	14
70	45	1	0	prereg	esp	6
71	46	3	0	prereg	pk	4
72	47	1	1	prereg	esp	3
73	48	2	0	prereg	pk	9
74	49	3	0	prereg	esp	5
75	50	3	0	no-prereg	esp	7
76	51	5	1	prereg	pk	8
77	52	2	2	no-prereg	esp	15
78	53	3	1	prereg	pk	23
79	54	2	0	prereg	esp	13
80	55	8	1	prereg	pk	1
81	55	4	1	prereg	pk	1
82	56	4	0	prereg	pk	1
83	57	2	1	no-prereg	esp	1
84	58	2	0	no-prereg	esp	1
85	59	3	2	no-prereg	esp	1
86	60	4	0	no-prereg	esp	1
87	61	2	2	no-prereg	pk	2
88	62	1	1	no-prereg	esp	2
89	62	5	3	no-prereg	esp	2
90	63	1	0	no-prereg	esp	2
91	64	2	1	no-prereg	pk	2

## Sheet: SPSS_SyntaxScript
CrosssTabs on Data_CrossTabs
WEIGHT BY Freq.
CROSSTABS
/TABLES=RegistrationStatus BY Significance
/FORMAT=AVALUE TABLES
/STATISTICS=CHISQ CC PHI
/CELLS=COUNT EXPECTED ROW
/COUNT ROUND CELL.
All GLMM on Data-GLMM
GLMM for Confdence Intervals
DATASET ACTIVATE DataSet1.
DATASET CLOSE DataSet2.
*Generalized Linear Mixed Models.
GENLINMIXED
/FIELDS TARGET=H_SignificantHypotheses TRIALS=FIELD(N_NumberHypotheses) OFFSET=NONE
/TARGET_OPTIONS DISTRIBUTION=BINOMIAL LINK=PROBIT
/FIXED EFFECTS=RegistrationStatus USE_INTERCEPT=TRUE
/BUILD_OPTIONS TARGET_CATEGORY_ORDER=ASCENDING INPUTS_CATEGORY_ORDER=ASCENDING MAX_ITERATIONS=100 CONFIDENCE_LEVEL=95 DF_METHOD=SATTERTHWAITE COVB=MODEL PCONVERGE=0.000001(ABSOLUTE) SCORING=0 SINGULAR=0.000000000001
/EMMEANS TABLES=RegistrationStatus CONTRAST=NONE
/EMMEANS_OPTIONS SCALE=ORIGINAL PADJUST=LSD.
GLMM: registration status, topic, registration status X topic, , experimentalID random
*Generalized Linear Mixed Models.
GENLINMIXED
/FIELDS TARGET=H_SignificantHypotheses TRIALS=FIELD(N_NumberHypotheses) OFFSET=NONE
/TARGET_OPTIONS DISTRIBUTION=BINOMIAL LINK=PROBIT
/FIXED EFFECTS=RegistrationStatus Topic RegistrationStatus*Topic USE_INTERCEPT=TRUE
/RANDOM EFFECTS=ExperimentID USE_INTERCEPT=FALSE COVARIANCE_TYPE=VARIANCE_COMPONENTS SOLUTION=FALSE
/BUILD_OPTIONS TARGET_CATEGORY_ORDER=ASCENDING INPUTS_CATEGORY_ORDER=ASCENDING MAX_ITERATIONS=100 CONFIDENCE_LEVEL=95 DF_METHOD=SATTERTHWAITE COVB=MODEL PCONVERGE=0.000001(ABSOLUTE) SCORING=0 SINGULAR=0.000000000001
/EMMEANS TABLES=RegistrationStatus CONTRAST=NONE
/EMMEANS TABLES=Topic CONTRAST=NONE
/EMMEANS TABLES=RegistrationStatus*Topic CONTRAST=NONE
/EMMEANS_OPTIONS SCALE=ORIGINAL PADJUST=LSD.
GLMM: registration status, time, registration status X time, experimentalID random
*Generalized Linear Mixed Models.
GENLINMIXED
/FIELDS TARGET=H_SignificantHypotheses TRIALS=FIELD(N_NumberHypotheses) OFFSET=NONE
/TARGET_OPTIONS DISTRIBUTION=BINOMIAL LINK=PROBIT
/FIXED EFFECTS=RegistrationStatus Time RegistrationStatus*Time USE_INTERCEPT=TRUE
/RANDOM EFFECTS=ExperimentID USE_INTERCEPT=FALSE COVARIANCE_TYPE=VARIANCE_COMPONENTS SOLUTION=FALSE
/BUILD_OPTIONS TARGET_CATEGORY_ORDER=ASCENDING INPUTS_CATEGORY_ORDER=ASCENDING MAX_ITERATIONS=100 CONFIDENCE_LEVEL=95 DF_METHOD=SATTERTHWAITE COVB=MODEL PCONVERGE=0.000001(ABSOLUTE) SCORING=0 SINGULAR=0.000000000001
/EMMEANS TABLES=RegistrationStatus CONTRAST=NONE
/EMMEANS_OPTIONS SCALE=ORIGINAL PADJUST=LSD.
